# Supplementary material for: Ozone Therapy versus Hyaluronic Acid Injections for Pain Relief in Patients with Knee Osteoarthritis: Preliminary Findings on Molecular and Clinical Outcomes from a Randomized Controlled Trial
Source: Int J Mol Sci. 2023 May 15;24(10):8788. doi: 10.3390/ijms24108788 (PMC10218112; doi:10.3390/ijms24108788)
Supplement: Supplementary file 1 [file ijms-24-08788-s001.zip]

Archive with 1 entries (1 files):
- ijms-2316158-supplementary.pdf
